# Supplementary material for: Picornavirus infection enhances aspartate by the SLC38A8 transporter to promote viral replication
Source: PLoS Pathog. 2023 Feb 3;19(2):e1011126. doi: 10.1371/journal.ppat.1011126 (PMC9931120; doi:10.1371/journal.ppat.1011126)
Supplement: S1 Data — (XLSX) [file ppat.1011126.s012.xlsx]

## Sheet: Fig 1B
0 hpi	0	0	0			0	0
2 hpi	1.2	1.28	1.28			1.25333	0.046188
4 hpi	1.8	2	1.8			1.86667	0.11547
8 hpi	3.2	3.5	3			3.23333	0.251661
12 hpi	4.3	4.5	4.3			4.36667	0.11547
FMDV						mean	std deviations
FMDV titers

## Sheet: Fig 5A
0 mg/L	4	4	4			4	0
25 mg/L	4.8	4.67	4.8			4.75667	0.0750555
50 mg/L	6	5.5	5.5			5.66667	0.288675
Aspartate						mean	std deviations
0 mg/L	4	3.8	3.8			3.86667	0.11547
25 mg/L	4.5	4.6	4.4			4.5	0.1
50 mg/L	5	5.4	5.5			5.3	0.264575
Glutamate						mean	std deviations
0 μM	4.2	4.4	4.2			4.26667	0.11547
20 μM	5.5	5.8	5.8			5.7	0.173205
40 μM	7.5	7.3	7.3			7.36667	0.11547
T23						mean	std deviations
0 mM	4.67	4.8	4.8			4.75667	0.0750555
5 mM	3.67	3.7	3.7			3.69	0.0173205
10 mM	3	3.2	3.2			3.13333	0.11547
Metformin						mean	std deviations
FMDV titers

## Sheet: Fig 5B
0 mg/L	4	4.2	4			4.06667	0.11547
25 mg/L	4.8	5	4.8			4.86667	0.11547
50 mg/L	6	5.8	5.8			5.86667	0.11547
Aspartate						mean	std deviations
0 μM	4.2	4.2	4.2			4.2	0
20 μM	5.5	5.6	5.6			5.56667	0.057735
40 μM	7	7	7			7	0
T23						mean	std deviations
ev71 titers

## Sheet: Fig 5C
0 mg/L	3.5	3.6	3.6			3.56667	0.057735
25 mg/L	4	3.8	4			3.93333	0.11547
50 mg/L	4.6	5	5			4.86667	0.23094
Aspartate						mean	std deviations
0 μM	3.8	3.6	3.8			3.73333	0.11547
20 μM	5	4.8	5			4.93333	0.11547
40 μM	6.8	6.3	6.5			6.53333	0.251661
T23						mean	std deviations
svv titers

## Sheet: Fig 5D
Days	FMDV WT	FMDV Asp	PBS WT	PBS Asp
1
2
2		1
2		1
3	1	1
3	1	1
3	1	1
3	1	1
3		1
3		1
3		1
3		1
4	1
4	1
4	1
4	1
5	1
5	1		0	0
percent survival

## Sheet: Fig 5E
Days	EV71 WT	EV7 Asp	PBS WT	PBS Asp
1
2
2
2
3
3
3
3
3
4
4
4		1
4
5		1
5		1
5	1	1
5	1	1
6	1	1
6	1	1
6
7
10	0	0
10	0	0
10	0	0	0	0
10	0
10	0
10	0
percent survival

## Sheet: Fig 6A
0 hpi	1	1	1			1	0
4 hpi	3.56	3.97	3.7			3.74333	0.208407
8 hpi	6.2	5.4	5.5			5.7	0.43589
12 hpi	14.3	14.1	14.1			14.1667	0.11547
FMDV	SLC38A8					mean	std deviations
mRNA level of SLC38A8 in FMDV-infected cells

## Sheet: Fig 6D
0 hpi	11.8	13.1	11.8			12.2333	0.750555
12 hpi	19.6	32.7	19.6			23.9667	7.56329
24 hpi	41.2	52.3	41.3			44.9333	6.37992
EV71						mean	std deviations
Aspartate
0 hpi	11.8	13.1	13.1			12.6667	0.750555
8 hpi	41	41	52			44.6667	6.35085
16 hpi	57	66	65.3			62.7667	5.00633
SVV						mean	std deviations
Aspartate
The level of aspartate in EV71- and SVV-infected cells

## Sheet: Fig 6F
Mock	0.12692	0.12022	0.12261			0.12325	0.00339554
FMDV	0.18222	0.21031	0.2033			0.19861	0.0146205
SVV	0.17643	0.20867	0.20625			0.197117	0.017956
Mock	0.14788	0.15968	0.17531			0.160957	0.0137595
EV71	0.23081	0.23718	0.24289			0.23696	0.006043
The level of 13C-aspartate in FMDV-, EV71-, and SVV-infected cells						mean	std deviations

## Sheet: Fig 6G
0 hpi	0.17	0.18	0.17			0.173333	0.0057735
12 hpi	0.56	0.74	0.63			0.643333	0.0907377
FMDV						mean	std deviations
0 hpi	0.19	0.2	0.19			0.193333	0.0057735
24 hpi	0.8	0.7	0.9			0.8	0.1
EV71						mean	std deviations
0 hpi	0.19	0.19	0.19			0.19	3.39935e-17
16 hpi	0.7	0.6	0.6			0.633333	0.057735
SVV						mean	std deviations
The level of AST in FMDV-, EV71-, and SVV-infected cells

[truncated: 35 more sheets: Fig 7B, Fig 7C, Fig 7D, Fig 7E, Fig 7F, Fig 8B, Fig 8C, Fig 8D, Fig 10F, Fig 10G,  S3 Fig,  S4A Fig,  S4B Fig,  S4C Fig,  S4D Fig,  S4E Fig,  S4F Fig,  S5A Fig,  S5B Fig,  S5C Fig …]
